# Supplementary material for: Using Surveillance of Animal Bite Patients to Decipher Potential Risks of Rabies Exposure From Domestic Animals and Wildlife in Brazil
Source: Front Public Health. 2020 Jul 22;8:318. doi: 10.3389/fpubh.2020.00318 (PMC7396646; doi:10.3389/fpubh.2020.00318)
Supplement: Table S1 — Brazilian Ministry of Health guidelines for rabies prophylaxis. [file Table_1.xlsx]

## Sheet: Sheet1
Condition of animal biting/Type of exposure	Cat or Dog without suspicion of rabies a the time of the agression	Dog or Cat suspect of rabies at the time of the agression.	Wild animal and domestic herbivores included in the form
Indirect contact	wash with water and soap, no treatment	wash with water and soap, no treatment	wash with water and soap, no treatment
Mild accidents: superficial injury, not extended, generally unique, in back and members (except hands, digital pulp and sole of the foot). Consequence of bite or scratch caused by nail or teeth, lick of skin with superficial injuries	wash with water and soap. No treatment; observe animal for 10 days after exposure. If animal stays healthy during observation, close case. If animal dies/disappears or becomes rabid during observation period, administrate 5 doses (day 0,3,7,14,28)	wash with water and soap. Start PEP regime with doses in days 0 and 3. Observe animal for 10 days after exposure. If suspicion of rabies is diregarded after day 10, suspend PEP regime and close case. If animal dies/disappears or becomes rabid during observation period, complete regime with 3 remaining doses (betwen days 7-10,14,28).	wash with water and soap. Start PEP regime with doses in days 0, 3, 7-10, 14 and 28.
Severe accidents: injuries in head, face, neck, hand, foot sole and/or digital pulp. Deep injury, multiple or extended in any region of the body. Lick on mucosal where there is a severe injury. Deep injury caused by animal's nail	wash with water and soap. Start PEP regime with doses in days 0 and 3. observe animal for 10 days after exposure. If animal stays healthy during observation, close case. If animal dies/disappears or becomes rabid during observation period, give serum and complete regime with 3 remaining doses (betwen days 7-10,14,28)	wash with water and soap. Give serum and start PEP regime with doses in days 0 3, 7, 14 and 28. Observe animal for 10 days after exposure. If suspicion of rabies is diregarded after day 10, suspend PEP regime and close case.	wash with water and soap. Give serum and start PEP regime with doses in days 0, 3, 7-10, 14 and 28.
